# Supplementary material for: Polerovirus N-terminal readthrough domain structures reveal molecular strategies for mitigating virus transmission by aphids
Source: Nat Commun. 2022 Oct 26;13:6368. doi: 10.1038/s41467-022-33979-2 (PMC9606263; doi:10.1038/s41467-022-33979-2)
Supplement: Supplementary file 4 — Source Data file [file 41467_2022_33979_MOESM4_ESM.zip]

Archive with 4 entries (4 files):
- Schiltz_et_al_raw_images.pdf
- __MACOSX/._Schiltz_et_al_raw_images.pdf
- Schiltz_et_al_raw_data_221005.xlsx
- __MACOSX/._Schiltz_et_al_raw_data_221005.xlsx
