# Supplementary material for: Polerovirus N-terminal readthrough domain structures reveal molecular strategies for mitigating virus transmission by aphids
Source: Nat Commun. 2022 Oct 26;13:6368. doi: 10.1038/s41467-022-33979-2 (PMC9606263; doi:10.1038/s41467-022-33979-2)
Supplement: Supplementary file 4 — Source Data file [file 41467_2022_33979_MOESM4_ESM.zip › Schiltz_et_al_raw_data_221005.xlsx]

## Sheet: Fig. 4a
Fig. 4a. PLRV transmission efficiency with artificial diet delivery of NRTD*
Statistical Grouping	a	b	c	abc
Treatment	no protein control	BSA	WT N-RTD	H321A
Experiment 1	0.33	0.583333	0
Experiment 2	0	0.352941	0.083333
Experiment 3	0.47	0.47	0.13
Experiment 4	0.07	0.33	0
Experiment5	0.27	0.27	0.27
Experiment 6	0.14	0.7	0.1	0.4
Experiment 7	0	0.22	0.1	0.2
Experiment 8	0.4	0.1	0.1	0
Experiment 9	0.31	0.15	0	0.15
Average	0.221111	0.352919	0.087037	0.1875
StErr	0.0581293	0.060064	0.0257976	0.0826009
*See Tables S3 and S4 for additional statisical analyses

## Sheet: Fig. 4b
Fig. 4b. PLRV transmission efficiency with transient in planta delivery NRTD*
Statistical Grouping	a	ab	b	ab
Treatment	uninfiltrated control	35S:GFP	35S:YFP-NRTD	35S:NRTD-YFP
Experiment 1	0.4	0.47	0.13	0.4
Experiment 2	0.4	0.2	0.1	0
Experiment 3	0.17	0.08	0	0.17
Average	0.323333	0.25	0.0766667	0.19
StErr	0.0766667	0.115326	0.0392994	0.115902
*See Tables S5 and S6 for additional statisical analyses

## Sheet: Fig. 4c
Fig. 4c. Aphid acquisition of PLRV after exposure to transgeneic and control plants
Statistical Grouping	a	b
Treatment	empty vector control	transgenic potato
Point 1	437	353
Point 2	931	54.2
Point 3		99
Point 4		372
Average	684	219.55
StErr		105.642

## Sheet: Fig. 4d
Fig. 4d. PLRV transmission efficiency after exposure to transgenic and control plants*
Statistical Grouping	a	b
Treatment	empty vector control	PLRV NRTD transgenic
Experiment 1	0.82	0.6
Experiment 2	0.73	0.2
Average	0.775	0.4
StErr	0.045	0.2
*See Tables S7 and S8 for additional statisical analyses

## Sheet: Fig. 5b
Fig. 5b. Aphid mortality after artificial diet delivery of f PLRV NRTD mutants*
Statistical Grouping	a	ab	ab	a	b	ab	ab	ab	c	d	de	de	de	de	de	e
Treatment	no protein control		BSA		WT		H321A		E366A		H371A		E374A		cluster
Leaf	uninfected	infected	uninfected	infected	uninfected	infected	uninfected	infected	uninfected	infected	uninfected	infected	uninfected	infected	uninfected	infected
Experiment 1	0	0.02		0.04	0.210526	0.1875			0.588235	0.916667	0.794872	0.9375			0.866667	1
Experiment 2	0.05	0.025	0.0227273	0	0.0731707	0.027027	0.0238095	0.0232558	0.609756	0.785714	0.925	1	0.973684	1	0.95122	1
Experiment 3	0.0204082	0.0588235	0	0.0416667	0.0784314	0.0588235	0.08	0.0208333			1	0.913043	0.961538	0.953488	0.978723	0.979167
Average	0.0234694	0.0346078	0.0113636	0.0272222	0.120709	0.0911169	0.0519048	0.0220446	0.598996	0.85119	0.906624	0.950181	0.967611	0.976744	0.932203	0.993056
StdErr	0.0145147	0.0121936	0.0113636	0.0136196	0.0449341	0.0490579	0.0280952	0.00121124	0.00878583	0.0534611	0.059924	0.0258906	0.00607287	0.0232558	0.0337164	0.00694444
*See Tables S9 and S10 for additional statisical analyses
